# Supplementary material for: Home Range, Movement, and Nest Use of Hedgehogs (Erinaceus europaeus) in an Urban Environment Prior to Hibernation
Source: Animals (Basel). 2023 Dec 29;14(1):130. doi: 10.3390/ani14010130 (PMC10778517; doi:10.3390/ani14010130)
Supplement: Supplementary file 1 [file animals-14-00130-s001.zip]

Archive with 1 entries (1 files):
- animals-2752629-supplementary.pdf
